# Supplementary material for: The LsVe1L allele provides a molecular marker for resistance to Verticillium dahliae race 1 in lettuce
Source: BMC Plant Biol. 2019 Jul 10;19:305. doi: 10.1186/s12870-019-1905-9 (PMC6621938; doi:10.1186/s12870-019-1905-9)
Supplement: Supplementary file 2 — LsVe alleles found in this study. Provided are names of contigs or scaffolds, identical representatives included in Fig. 4, and completeness of sequencing coverage. (XLSX 15 kb) [file 12870_2019_1905_MOESM2_ESM.xlsx]

## Sheet: Sheet1
Genome assembly fragments containing Vr genes (accession name / contig or scaffold name / phylogenetic group)	Representative allele	Name in Figure 4	Sequencing coverage complete
Salinas_lg_9 _LsVe1S	Salinas_lg_9 _LsVe1S	LsVe1S	TRUE
Waldmans_Green_G_L84_k99_9823430_LsVe1S	Salinas_lg_9 _LsVe1S	LsVe1S	FALSE
Vanguard_C_L82_k99_3678673_LsVe1S	Salinas_lg_9 _LsVe1S	LsVe1S	FALSE
Salinas_88_G_L81_k99_8649186_LsVe1S	Salinas_lg_9 _LsVe1S	LsVe1S	FALSE
Mesa_659_C_L78_k99_2238216_LsVe1S	Salinas_lg_9 _LsVe1S	LsVe1S	FALSE
Great_Lakes_659_G_L74_k99_10696145_LsVe1S	Salinas_lg_9 _LsVe1S	LsVe1S	FALSE
Dark_Green_Boston_C_L71_k99_4826786_LsVe1S	Salinas_lg_9 _LsVe1S	LsVe1S	FALSE
Costa_Rica_4_L70_k99_4567556_LsVe1S	Salinas_lg_9 _LsVe1S	LsVe1S	FALSE
Celtuce_G_L69_k99_10436244_LsVe1S	Salinas_lg_9 _LsVe1S	LsVe1S	FALSE
Autumn_Gold_L66_k99_6028200_LsVe1S	Salinas_lg_9 _LsVe1S	LsVe1S	FALSE
Passport_L64_k99_2376492_LsVe1S	Salinas_lg_9 _LsVe1S	LsVe1S	FALSE
Winterhaven_L61_k99_1422140_LsVe1S	Salinas_lg_9 _LsVe1S	LsVe1S	FALSE
Tropicana_L58_k99_12251459_LsVe1S	Salinas_lg_9 _LsVe1S	LsVe1S	FALSE
Reines_des_Glaces_L53_k99_11952836_LsVe1S	Salinas_lg_9 _LsVe1S	LsVe1S	FALSE
Red_Tide_L52_k99_6446740_LsVe1S	Salinas_lg_9 _LsVe1S	LsVe1S	FALSE
Red_Fox_L51_k99_1684213_LsVe1S	Salinas_lg_9 _LsVe1S	LsVe1S	FALSE
Mariska_L46_k99_9563096_LsVe1S	Salinas_lg_9 _LsVe1S	LsVe1S	FALSE
Green_Towers_L39_k99_3578835_LsVe1S	Salinas_lg_9 _LsVe1S	LsVe1S	FALSE
Grand_Rapids_L37_k99_3384282_LsVe1S	Salinas_lg_9 _LsVe1S	LsVe1S	FALSE
Coolguard_L31_k99_393904_LsVe1S	Salinas_lg_9 _LsVe1S	LsVe1S	FALSE
Primus_L20_k99_6908269_LsVe1S	Salinas_lg_9 _LsVe1S	LsVe1S	FALSE
Vanguard_G_L83_k99_10705709_LsVe1S	Salinas_lg_9 _LsVe1S	LsVe1S	FALSE
Bibb_L26_k99_12182487_LsVe1S	Salinas_lg_9 _LsVe1S	LsVe1S	FALSE
Slobolt_L56_k99_6799552_LsVe1S	Salinas_lg_9 _LsVe1S	LsVe1S	FALSE
Western_Redleaf_L60_k99_5724622_LsVe1S	Salinas_lg_9 _LsVe1S	LsVe1S	FALSE
Early_Bird_L35_k99_9893480_LsVe1S	Salinas_lg_9 _LsVe1S	LsVe1S	FALSE
Cisco_L30_k99_8223680_LsVe1S	Salinas_lg_9 _LsVe1S	LsVe1S	FALSE
Two_Star_L25_k99_1456290_LsVe1S	Salinas_lg_9 _LsVe1S	LsVe1S	FALSE
PI_250020_L17_k99_5882308_LsVe1S	Salinas_lg_9 _LsVe1S	LsVe1S	FALSE
Lobjoits_Cos_L13_k99_1359763_LsVe1S	Salinas_lg_9 _LsVe1S	LsVe1S	FALSE
Diplomat_L34_k99_7401379_LsVe1S	Salinas_lg_9 _LsVe1S	LsVe1S	FALSE
Triple_Threat_L24_k99_7756903_LsVe1S	Salinas_lg_9 _LsVe1S	LsVe1S	FALSE
Calicel_L27_k99_7965864_LsVe1S	Salinas_lg_9 _LsVe1S	LsVe1S	FALSE
SM09A_L22_k99_4387098_LsVe1S	Salinas_lg_9 _LsVe1S	LsVe1S	FALSE
Cobham_Green_L6_k99_1809312_LsVe1S	Salinas_lg_9 _LsVe1S	LsVe1S	FALSE
PI_171674_L49_k99_690290_LsVe1S	Salinas_lg_9 _LsVe1S	LsVe1S	FALSE
Calmar_L5_k99_1412803_LsVe1S	Salinas_lg_9 _LsVe1S	LsVe1S	FALSE
Margarita_L45_k99_9487024_LsVe1S	Salinas_lg_9 _LsVe1S	LsVe1S	FALSE
Lee_Tal_L12_k99_13307677_LsVe1S	Salinas_lg_9 _LsVe1S	LsVe1S	FALSE
Hacienda_L40_k99_2041345_LsVe1S	Salinas_lg_9 _LsVe1S	LsVe1S	FALSE
Deep_Red_L32_k99_11311004_LsVe1S	Deep_Red_L32_k99_11311004_LsVe1S	LsVe1 Deep Red	FALSE
Ithaca_ZAA_C_L74_k99_8682335_LsVe1S	Ithaca_ZAA_C_L74_k99_8682335_LsVe1S	LsVe1 Ithaca ZAA C	FALSE
King_Louie_2005_L76_k99_11280809_LsVe1S	Salinas_lg_9 _LsVe1S	LsVe1S	FALSE
PI_251245_L50_k99_7300362_LsVe1S	PI_251245_L50_k99_7300362_LsVe1S	LsVe1 PI_251245	FALSE
Blonde_Lente_a_Monter_L4_k99_13467176_and_L4_k99_1014591_LsVe1S	Blonde_Lente_a_Monter_L4_k99_13467176_and_L4_k99_1014591_LsVe1S	LsVe1 Blonde Lente a Monter	FALSE
LaBrillante_Lsat_LaBrillante_v1_g_2266_LsVe1L	LaBrillante_Lsat_LaBrillante_v1_g_2266_LsVe1L	LsVe1L	TRUE
Eruption_L9_k99_8351624_LsVe1L	LaBrillante_Lsat_LaBrillante_v1_g_2266_LsVe1L	LsVe1L	TRUE
Little_Gem_G_L77_k99_6369615_LsVe1L	LaBrillante_Lsat_LaBrillante_v1_g_2266_LsVe1L	LsVe1L	TRUE
Xena_L63_k99_4917204_LsVe1L	LaBrillante_Lsat_LaBrillante_v1_g_2266_LsVe1L	LsVe1L	TRUE
Little_Gem_L44_k99_4724444_LsVe1L	LaBrillante_Lsat_LaBrillante_v1_g_2266_LsVe1L	LsVe1L	TRUE
Laura_L43_k99_4011376_LsVe1L	LaBrillante_Lsat_LaBrillante_v1_g_2266_LsVe1L	LsVe1L	TRUE
Balady_Banha_L3_k99_1175128_LsVe1L	LaBrillante_Lsat_LaBrillante_v1_g_2266_LsVe1L	LsVe1L	TRUE
Sentry_L21_k99_10078164_LsVe1L	LaBrillante_Lsat_LaBrillante_v1_g_2266_LsVe1L	LsVe1L	TRUE
Annapolis_L1_k99_12502198_LsVe1L	LaBrillante_Lsat_LaBrillante_v1_g_2266_LsVe1L	LsVe1L	TRUE
Plymouth_L19_k99_10427713_LsVe1L	LaBrillante_Lsat_LaBrillante_v1_g_2266_LsVe1L	LsVe1L	TRUE
Pavane_L16_k99_3505584_LsVe1L	LaBrillante_Lsat_LaBrillante_v1_g_2266_LsVe1L	LsVe1L	TRUE
Merlot_L15_k99_11987504_LsVe1L	LaBrillante_Lsat_LaBrillante_v1_g_2266_LsVe1L	LsVe1L	TRUE
Lolla_Rossa_L14_k99_6130548_LsVe1L	LaBrillante_Lsat_LaBrillante_v1_g_2266_LsVe1L	LsVe1L	TRUE
Tinto_L23_k99_3840718_LsVe1L	LaBrillante_Lsat_LaBrillante_v1_g_2266_LsVe1L	LsVe1L	FALSE
Defender_L8_k99_1403243_LsVe1L	LaBrillante_Lsat_LaBrillante_v1_g_2266_LsVe1L	LsVe1L	FALSE
Salinas_lg_9 _LsVe2S	Salinas_lg_9 _LsVe2S	LsVe2S	TRUE
Vanguard_C_L82_k99_336246_LsVe2S	Salinas_lg_9 _LsVe2S	LsVe2S	FALSE
Great_Lakes_659_G_L74_k99_3602415_LsVe2S	Salinas_lg_9 _LsVe2S	LsVe2S	FALSE
Red_Tide_L52_k99_9505993_LsVe2S	Salinas_lg_9 _LsVe2S	LsVe2S	FALSE
Red_Fox_L51_k99_6546228_LsVe2S	Salinas_lg_9 _LsVe2S	LsVe2S	FALSE
Grand_Rapids_L37_k99_5774378_LsVe2S	Salinas_lg_9 _LsVe2S	LsVe2S	FALSE
Cobham_Green_L6_k99_310568_LsVe2S	Salinas_lg_9 _LsVe2S	LsVe2S	FALSE
Western_Redleaf_L60_k99_7124302_LsVe2S	Salinas_lg_9 _LsVe2S	LsVe2S	FALSE
Early_Bird_L35_k99_591677_LsVe2S	Salinas_lg_9 _LsVe2S	LsVe2S	FALSE
Two_Star_L25_k99_10705134_LsVe2S	Salinas_lg_9 _LsVe2S	LsVe2S	FALSE
King_Louie_2005_L76_k99_11242045_LsVe2S	Salinas_lg_9 _LsVe2S	LsVe2S	FALSE
Blonde_Lente_a_Monter_L4_k99_11071324_LsVe2S	Blonde_Lente_a_Monter_L4_k99_11071324_LsVe2S	LsVe2 Blonde Lente a Monter	FALSE
Lobjoits_Cos_L13_k99_12128573_LsVe2S	Blonde_Lente_a_Monter_L4_k99_11071324_LsVe2S	LsVe2 Blonde Lente a Monter	FALSE
Anuenue_L2_k99_8074409_LsVe2S	Salinas_lg_9 _LsVe2S	LsVe2S	FALSE
Calicel_L27_k99_12991333_LsVe2S	Calicel_L27_k99_12991333_LsVe2S	LsVe2 Calicel	FALSE
Flashy_Troutback_L10_k99_2541395_LsVe2S	Calicel_L27_k99_12991333_LsVe2S	LsVe2 Calicel	FALSE
SM09A_L22_k99_2884349_and_SM09A_L22_k99_6657769_LsVe2S	SM09A_L22_k99_2884349_and_SM09A_L22_k99_6657769_LsVe2S	LsVe2 SM09A Vr2	FALSE
Waldmans_Green_G_L84_k99_1613374_LsVe2S	Salinas_lg_9 _LsVe2S	LsVe2S	FALSE
Vanguard_G_L83_k99_5068791_LsVe2S	Salinas_lg_9 _LsVe2S	LsVe2S	FALSE
Salinas_88_G_L81_k99_10833850_LsVe2S	Salinas_lg_9 _LsVe2S	LsVe2S	FALSE
Mesa_659_C_L78_k99_6936251_LsVe2S	Salinas_lg_9 _LsVe2S	LsVe2S	FALSE
Ithaca_ZAA_C_L74_k99_1854394_LsVe2S	Salinas_lg_9 _LsVe2S	LsVe2S	FALSE
Dark_Green_Boston_C_L71_k99_5650234_LsVe2S	Salinas_lg_9 _LsVe2S	LsVe2S	FALSE
Costa_Rica_4_L70_k99_9519852_LsVe2S	Salinas_lg_9 _LsVe2S	LsVe2S	FALSE
Autumn_Gold_L66_k99_2928027_LsVe2S	Salinas_lg_9 _LsVe2S	LsVe2S	FALSE
Passport_L64_k99_6829070_LsVe2S	Salinas_lg_9 _LsVe2S	LsVe2S	FALSE
Winterhaven_L61_k99_3396448_LsVe2S	Salinas_lg_9 _LsVe2S	LsVe2S	FALSE
Calmar_L5_k99_5220634_LsVe2S	Salinas_lg_9 _LsVe2S	LsVe2S	FALSE
Tropicana_L58_k99_8421377_LsVe2S	Salinas_lg_9 _LsVe2S	LsVe2S	FALSE
Slobolt_L56_k99_1404918_LsVe2S	Salinas_lg_9 _LsVe2S	LsVe2S	FALSE
PI_171674_L49_k99_9062267_LsVe2S	Salinas_lg_9 _LsVe2S	LsVe2S	FALSE
Mariska_L46_k99_10802683_LsVe2S	Salinas_lg_9 _LsVe2S	LsVe2S	FALSE
Margarita_L45_k99_7807536_LsVe2S	Salinas_lg_9 _LsVe2S	LsVe2S	FALSE
Hacienda_L40_k99_2585546_LsVe2S	Salinas_lg_9 _LsVe2S	LsVe2S	FALSE
Green_Towers_L39_k99_8317767_LsVe2S	Salinas_lg_9 _LsVe2S	LsVe2S	FALSE
Diplomat_L34_k99_9195718_LsVe2S	Salinas_lg_9 _LsVe2S	LsVe2S	FALSE
Deep_Red_L32_k99_5189620_LsVe2S	Salinas_lg_9 _LsVe2S	LsVe2S	FALSE
Coolguard_L31_k99_3331217_LsVe2S	Salinas_lg_9 _LsVe2S	LsVe2S	FALSE
Cisco_L30_k99_3383455_LsVe2S	Salinas_lg_9 _LsVe2S	LsVe2S	FALSE
Bibb_L26_k99_4635138_LsVe2S	Salinas_lg_9 _LsVe2S	LsVe2S	FALSE
Triple_Threat_L24_k99_11965644_LsVe2S	Salinas_lg_9 _LsVe2S	LsVe2S	FALSE
Primus_L20_k99_9429581_LsVe2S	Salinas_lg_9 _LsVe2S	LsVe2S	FALSE
Lee_Tal_L12_k99_9964487_LsVe2S	Lee_Tal_L12_k99_9964487_LsVe2S	LsVe2 Lee Tal	FALSE
Celtuce_G_L69_k99_7415376_LsVe2S	Celtuce_G_L69_k99_7415376_LsVe2S	LsVe2 Celtuce G	FALSE
PI_251245_L50_k99_1714892_LsVe2S	Celtuce_G_L69_k99_7415376_LsVe2S	LsVe2 Celtuce G	FALSE
PI_250020_L17_k99_9339801_LsVe2S	Celtuce_G_L69_k99_7415376_LsVe2S	LsVe2 Celtuce G	FALSE
Reines_des_Glaces_L53_k99_6445494_LsVe2S	Celtuce_G_L69_k99_7415376_LsVe2S	LsVe2 Celtuce G	FALSE
Salinas_lg_9 _LsVe3S	Salinas_lg_9 _LsVe3S	LsVe3S	TRUE
PI_171674_L49_ctg7180013766775_LsVe3S	Salinas_lg_9 _LsVe3S	LsVe3S	TRUE
SM09A_L22_k99_615776_and_k99_3526572_LsVe3S	Salinas_lg_9 _LsVe3S	LsVe3S	FALSE
Calicel_L27_ctg7180013209418_LsVe3S	Salinas_lg_9 _LsVe3S	LsVe3S	FALSE
Anuenue_L2_k99_5640671_and_k99_6409437_LsVe3S	Anuenue_L2_k99_5640671_and_k99_6409437_LsVe3S	LsVe3 Anuenue	FALSE
Blonde_Lente_a_Monter_L4_k99_6097789_LsVe3S	Blonde_Lente_a_Monter_L4_k99_6097789_LsVe3S	LsVe3 Blonde Lente a Monter	FALSE
Triple_Threat_L24_k99_292720_price_LsVe3S	Salinas_lg_9 _LsVe3S	LsVe3S	FALSE
Calmar_L5_k99_6280720_LsVe3S	Salinas_lg_9 _LsVe3S	LsVe3S	FALSE
Diplomat_L34_k99_11417941_LsVe3S	Salinas_lg_9 _LsVe3S	LsVe3S	FALSE
Vanguard_G_L83_k99_4268974_LsVe3S	Salinas_lg_9 _LsVe3S	LsVe3S	FALSE
Vanguard_C_L82_k99_1050084_LsVe3S	Salinas_lg_9 _LsVe3S	LsVe3S	FALSE
Great_Lakes_659_G_L74_k99_8264525_LsVe3S	Salinas_lg_9 _LsVe3S	LsVe3S	FALSE
Slobolt_L56_k99_5249133_LsVe3S	Salinas_lg_9 _LsVe3S	LsVe3S	FALSE
Red_Tide_L52_k99_7147786_LsVe3S	Salinas_lg_9 _LsVe3S	LsVe3S	FALSE
Red_Fox_L51_k99_5979539_LsVe3S	Salinas_lg_9 _LsVe3S	LsVe3S	FALSE
Hacienda_L40_k99_5272735_LsVe3S	Salinas_lg_9 _LsVe3S	LsVe3S	FALSE
Bibb_L26_k99_8685733_LsVe3S	Salinas_lg_9 _LsVe3S	LsVe3S	FALSE
Waldmans_Green_G_L84_k99_11420918_LsVe3S	Salinas_lg_9 _LsVe3S	LsVe3S	FALSE
Salinas_88_G_L81_k99_4357271_LsVe3S	Salinas_lg_9 _LsVe3S	LsVe3S	FALSE
Mesa_659_C_L78_k99_8181566_LsVe3S	Salinas_lg_9 _LsVe3S	LsVe3S	FALSE
Ithaca_ZAA_C_L74_k99_7079263_LsVe3S	Salinas_lg_9 _LsVe3S	LsVe3S	FALSE
Costa_Rica_4_L70_k99_6398017_LsVe3S	Salinas_lg_9 _LsVe3S	LsVe3S	FALSE
Autumn_Gold_L66_k99_1840519_LsVe3S	Salinas_lg_9 _LsVe3S	LsVe3S	FALSE
Passport_L64_k99_1068034_LsVe3S	Salinas_lg_9 _LsVe3S	LsVe3S	FALSE
Winterhaven_L61_k99_6966269_LsVe3S	Salinas_lg_9 _LsVe3S	LsVe3S	FALSE
Western_Redleaf_L60_k99_7130996_LsVe3S	Salinas_lg_9 _LsVe3S	LsVe3S	FALSE
Tropicana_L58_k99_5709966_LsVe3S	Salinas_lg_9 _LsVe3S	LsVe3S	FALSE
Green_Towers_L39_k99_1428612_LsVe3S	Salinas_lg_9 _LsVe3S	LsVe3S	FALSE
Early_Bird_L35_k99_585229_LsVe3S	Salinas_lg_9 _LsVe3S	LsVe3S	FALSE
Deep_Red_L32_k99_5997800_LsVe3S	Salinas_lg_9 _LsVe3S	LsVe3S	FALSE
Coolguard_L31_k99_778138_LsVe3S	Salinas_lg_9 _LsVe3S	LsVe3S	FALSE
Two_Star_L25_k99_10705829_LsVe3S	Salinas_lg_9 _LsVe3S	LsVe3S	FALSE
Primus_L20_k99_7787611_LsVe3S	Salinas_lg_9 _LsVe3S	LsVe3S	FALSE
Cisco_L30_k99_2263947_LsVe3S	Salinas_lg_9 _LsVe3S	LsVe3S	FALSE
Grand_Rapids_L37_k99_2146521_LsVe3S	Salinas_lg_9 _LsVe3S	LsVe3S	FALSE
King_Louie_2005_L76_k99_11238844_LsVe3S	Salinas_lg_9 _LsVe3S	LsVe3S	FALSE
Lobjoits_Cos_L13_k99_12119150_LsVe3S	Salinas_lg_9 _LsVe3S	LsVe3S	FALSE
Celtuce_G_L69_k99_11479774_LsVe3S	Celtuce_G_L69_k99_11479774_LsVe3S	LsVe3 Celtuce G	FALSE
Reines_des_Glaces_L53_k99_5436095_LsVe3S	Celtuce_G_L69_k99_11479774_LsVe3S	LsVe3 Celtuce G	FALSE
PI_251245_L50_k99_5807755_LsVe3S	Celtuce_G_L69_k99_11479774_LsVe3S	LsVe3 Celtuce G	FALSE
PI_250020_L17_k99_1624443_LsVe3S	Celtuce_G_L69_k99_11479774_LsVe3S	LsVe3 Celtuce G	FALSE
LaBrillante_Lsat_LaBrillante_v1_g_2266_LsVe3L	LaBrillante_Lsat_LaBrillante_v1_g_2266_LsVe3L	LsVe3L	TRUE
Sentry_L21_k99_7180256_LsVe3L	LaBrillante_Lsat_LaBrillante_v1_g_2266_LsVe3L	LsVe3L	FALSE
Eruption_L9_k99_7441772_LsVe3L	LaBrillante_Lsat_LaBrillante_v1_g_2266_LsVe3L	LsVe3L	TRUE
Defender_L8_k99_10826966_LsVe3L	LaBrillante_Lsat_LaBrillante_v1_g_2266_LsVe3L	LsVe3L	TRUE
Little_Gem_G_L77_k99_9536297_LsVe3L	LaBrillante_Lsat_LaBrillante_v1_g_2266_LsVe3L	LsVe3L	TRUE
Xena_L63_k99_3480153_LsVe3L	LaBrillante_Lsat_LaBrillante_v1_g_2266_LsVe3L	LsVe3L	TRUE
Little_Gem_L44_k99_799377_LsVe3L	LaBrillante_Lsat_LaBrillante_v1_g_2266_LsVe3L	LsVe3L	TRUE
Balady_Banha_L3_k99_1535577_LsVe3L	LaBrillante_Lsat_LaBrillante_v1_g_2266_LsVe3L	LsVe3L	TRUE
Annapolis_L1_k99_4013114_LsVe3L	LaBrillante_Lsat_LaBrillante_v1_g_2266_LsVe3L	LsVe3L	TRUE
Plymouth_L19_k99_527076_LsVe3L	LaBrillante_Lsat_LaBrillante_v1_g_2266_LsVe3L	LsVe3L	TRUE
Pavane_L16_k99_589128_LsVe3L	LaBrillante_Lsat_LaBrillante_v1_g_2266_LsVe3L	LsVe3L	TRUE
Merlot_L15_k99_5136458_and_L15_k99_1976549_LsVe3L	LaBrillante_Lsat_LaBrillante_v1_g_2266_LsVe3L	LsVe3L	TRUE
Lolla_Rossa_L14_k99_2377804_LsVe3L	LaBrillante_Lsat_LaBrillante_v1_g_2266_LsVe3L	LsVe3L	TRUE
Laura_L43_k99_10894734_LsVe3L	LaBrillante_Lsat_LaBrillante_v1_g_2266_LsVe3L	LsVe3L	TRUE
Flashy_Troutback_L10_masurca_ctg7180013633560_LsVe3L	Flashy_Troutback_L10_masurca_ctg7180013633560_LsVe3L	LsVe3 Flashy Troutback	TRUE
Tinto_L23_k99_87836_LsVe3L	Tinto_L23_k99_87836_LsVe3L	LsVe3 Tinto	TRUE
Cobham_Green_L6_k99_297249_LsVe3L	LaBrillante_Lsat_LaBrillante_v1_g_2266_LsVe3L	LsVe3L	FALSE
LaBrillante_Lsat_LaBrillante_v1_g_2266_LsVe4L	LaBrillante_Lsat_LaBrillante_v1_g_2266_LsVe4L	LsVe4L	TRUE
Eruption_L9_k99_12954608_LsVe4L	LaBrillante_Lsat_LaBrillante_v1_g_2266_LsVe4L	LsVe4L	TRUE
Defender_L8_k99_13632933_LsVe4L	LaBrillante_Lsat_LaBrillante_v1_g_2266_LsVe4L	LsVe4L	TRUE
Little_Gem_G_L77_k99_9103496_LsVe4L	LaBrillante_Lsat_LaBrillante_v1_g_2266_LsVe4L	LsVe4L	TRUE
Xena_L63_k99_1535687_LsVe4L	LaBrillante_Lsat_LaBrillante_v1_g_2266_LsVe4L	LsVe4L	TRUE
Little_Gem_L44_k99_3817077_LsVe4L	LaBrillante_Lsat_LaBrillante_v1_g_2266_LsVe4L	LsVe4L	TRUE
Laura_L43_k99_4184528_LsVe4L	LaBrillante_Lsat_LaBrillante_v1_g_2266_LsVe4L	LsVe4L	TRUE
Balady_Banha_L3_k99_844629_LsVe4L	LaBrillante_Lsat_LaBrillante_v1_g_2266_LsVe4L	LsVe4L	TRUE
Tinto_L23_k99_3329566_LsVe4L	LaBrillante_Lsat_LaBrillante_v1_g_2266_LsVe4L	LsVe4L	TRUE
Sentry_L21_k99_11829167_and_L21_k99_2479593_LsVe4L	LaBrillante_Lsat_LaBrillante_v1_g_2266_LsVe4L	LsVe4L	TRUE
Annapolis_L1_k99_9065981_LsVe4L	LaBrillante_Lsat_LaBrillante_v1_g_2266_LsVe4L	LsVe4L	TRUE
Plymouth_L19_k99_12637479_LsVe4L	LaBrillante_Lsat_LaBrillante_v1_g_2266_LsVe4L	LsVe4L	TRUE
Pavane_L16_k99_2630985_LsVe4L	LaBrillante_Lsat_LaBrillante_v1_g_2266_LsVe4L	LsVe4L	TRUE
Merlot_L15_k99_2758995_LsVe4L	LaBrillante_Lsat_LaBrillante_v1_g_2266_LsVe4L	LsVe4L	TRUE
Lolla_Rossa_L14_k99_4799858_LsVe4L	LaBrillante_Lsat_LaBrillante_v1_g_2266_LsVe4L	LsVe4L	TRUE
Cobham_Green_L6_k99_3332433_and_k99_1262625_LsVe4L	LaBrillante_Lsat_LaBrillante_v1_g_2266_LsVe4L	LsVe4L	FALSE
Mariska_L46_k99_4728367_LsVe4L	LaBrillante_Lsat_LaBrillante_v1_g_2266_LsVe4L	LsVe4L	FALSE
Margarita_L45_k99_11581838_LsVe4L	LaBrillante_Lsat_LaBrillante_v1_g_2266_LsVe4L	LsVe4L	FALSE
Flashy_Troutback_L10_k99_8782139_LsVe4L	Flashy_Troutback_L10_k99_8782139_LsVe4L	LsVe4 Flashy Troutback	FALSE
Dark_Green_Boston_C_L71_k99_9793707_LsVe4L	LaBrillante_Lsat_LaBrillante_v1_g_2266_LsVe4L	LsVe4L	FALSE
Lee_Tal_L12_k99_2375495_LsVe4L	LaBrillante_Lsat_LaBrillante_v1_g_2266_LsVe4L	LsVe4L	FALSE
