# Supplementary material for: The LsVe1L allele provides a molecular marker for resistance to Verticillium dahliae race 1 in lettuce
Source: BMC Plant Biol. 2019 Jul 10;19:305. doi: 10.1186/s12870-019-1905-9 (PMC6621938; doi:10.1186/s12870-019-1905-9)
Supplement: Supplementary file 5 — Legend to lane numbers in Additional file 4. For each lane, accession name, code, and PCR result are provided. (XLSX 12 kb) [file 12870_2019_1905_MOESM5_ESM.xlsx]

## Sheet: Sheet1
Lane number	Description	L number	LsVe1L PCR results	LsVe4L PCR results
1	Ladder
2	PI 251245	L18	Neg	Neg
3	Paris Island Cos-G	L80	Neg	Neg
4	Allegiance	L85	Neg	Pos
5	Alpine	L86	Neg	Neg
6	Aragon Red	L87	Neg	Neg
7	Avalanche	L88	Neg	Neg
8	Barnwood Gem	L89	Pos	Pos
9	Batavia Reine des Glaces	L90	Neg	Neg
10	Battalion	L91	Pos	Pos
11	Bayview	L92	Neg	Neg
12	Bennett	L93	Neg	Pos
13	Big Ben	L94	Neg	Neg
14	Big Red	L95	Neg	Neg
15	Ladder
16	Braveheart	L96	Neg	Neg
17	Brigade	L97	Neg	Neg
18	Caesar	L98	Neg	Neg
19	EXP1752	L99	Neg	Neg
20	Franklin	L100	Neg	Neg
21	Fresh Heart	L101	Neg	Neg
22	Gallega	L102	Pos	Pos
23	Genecorps Green	L103	Neg	Neg
24	Grand Slam	L105	Neg	Neg
25	Grappa	L106	Neg	Neg
26	Great Lakes	L107	Neg	Neg
27	Green Towers	L108	Neg	Neg
28	Green Vision	L109	Neg	Neg
29	Ladder
30	Hallmark	L111	Neg	Neg
31	Heart's Delight	L112	Neg	Neg
32	Heavy Heart	L113	Neg	Neg
33	Iceberg	L115	Neg	Neg
34	Icon	L116	Neg	Neg
35	King Henry	L117	Neg	Neg
36	Klamath	L118	Neg	Neg
37	La Brillante	L119	Pos	Pos
38	Laguna Fresca	L120	Neg	Neg
39	Legend	L121	Neg	Neg
40	Liberty	L122	Neg	Neg
41	Little Gem	L123	Pos	Pos
42	Martin	L124	Neg	Neg
43	Ladder
44	Monument	L125	Neg	Neg
45	New Red	L126	Neg	Neg
46	Ostinata	L127	Neg	Pos
47	Pacific	L128	Neg	Neg
48	Parris Island Cos	L129	Neg	Neg
49	Parris Island Cos 714 (PIC714)	L130	Neg	Neg
50	PI 251246	L131	Neg	Neg
51	Prizehead	L132	Neg	Neg
52	Pybas Green	L133	Neg	Neg
53	Red Grenoble	L134	Neg	Pos
54	Red Rage	L135	Neg	Neg
55	Red Tide	L136	Neg	Neg
56	Salinas	L138	Neg	Neg
57	Ladder
58	Salinas 88	L139	Neg	Neg
59	Sharp Shooter	L140	Neg	Neg
60	Shining Star	L141	Neg	Neg
61	Silverado	L143	Neg	Neg
62	Sniper	L144	Neg	Neg
63	Sun Devil	L146	Neg	Neg
64	Sure Shot	L148	Neg	Neg
65	Tania	L149	Neg	Pos
66	Tehama	L150	Neg	Neg
67	Telluride	L151	Neg	Neg
68	Tiber	L152	Neg	Neg
69	Tribute	L153	Neg	Neg
70	Triton	L154	Neg	Neg
71	Ladder
72	Trojan	L155	Neg	Neg
73	Vandenberg	L156	Neg	Neg
74	Vanguard	L157	Neg	Neg
75	VJO3R	L159	Neg	Neg
76	Waldmann's Green	L160	Neg	Neg
77	Western Green	L161	Neg	Neg
78	Camino Real	L162	Neg	Neg
79	Cannery Row	L163	Neg	Neg
80	Celtuce	L165	Neg	Neg
81	Clemente	L166	Neg	Neg
82	Coastal Star	L167	Neg	Neg
83	Conquistador	L168	Neg	Neg
84	Corona	L169	Neg	Neg
85	Ladder
86	Costa Rica #4	L170	Neg	Neg
87	Darkland EL	L171	Neg	Neg
88	Durango	L173	Neg	Neg
89	El Dorado	L174	Neg	Neg
90	Empire	L175	Neg	Neg
91	Home Run	L182	Neg	Neg
92	Venus	L183	Neg	Neg
93	Sunbelt	L184	Neg	Neg
94	Ladder
95	11-G99	L185	Neg	Pos
96	Green Forest	L189	Neg	Neg
97	Ancora	L240	Pos	Pos
98	Salad Bowl	L307	Neg	Neg
99	negative control
100	Ladder
